# Supplementary material for: Environmental Factors Associated with the Distribution of Anopheles gambiae s.s in Ghana; an Important Vector of Lymphatic Filariasis and Malaria
Source: PLoS One. 2010 Mar 29;5(3):e9927. doi: 10.1371/journal.pone.0009927 (PMC2847902; doi:10.1371/journal.pone.0009927)
Supplement: File S1 — Data file for Anopheles mosquito species, collection sites and coordinates, year and month of collection (where available), collection methods, numbers collected and identified, and the data sources. (0.04 MB XLS) [file pone.0009927.s001.xls]

## Sheet: Sheet1
COUNTRY	LOCALITY	LAT	LONG	MONTH	YEAR	CATCH	SPECIES	IDEN	NUMBER	REFERENCE
GHANA	MADINA	5.40356	-0.10202		2004		GAMBIAE	12	30	ABABIO K. GRACE 2004 MPHIL UNIVERSITY OF GHANA MEDICAL SCHOOL
GHANA	OKYEREKO	5.24854	-0.36167		2003	PSC	GAMBIAE	127	386	ANDERSON BENJAMIN 2003 HND SCIENCE LAB TECH, ACCRA POLY
GHANA	BEWADZE				2003	PSC	GAMBIAE	32	386	ANDERSON BENJAMIN 2003 HND SCIENCE LAB TECH, ACCRA POLY
GHANA	KORLE BU	5.32387	-0.14203		2005		GAMBIAE	30	60	SEDZIAFA L. MAWULI 2005 HND SCIENCE LAB TECH, ACCRA POLY
GHANA	AIRPORT	5.59772	-0.18588		2005		GAMBIAE	30	60	SEDZIAFA L. MAWULI 2005 HND SCIENCE LAB TECH, ACCRA POLY
GHANA	KND	10.8925	-1.14353		2004	PSC	GAMBIAE	304	349	FREMPONG K. KWADWO 2004 BSC ZOOLOGY UNIV. OF GHANA
GHANA	OKYEREKO	5.24854	-0.36167		2003	HLC	FUNESTUS	405	8233	OKOYE P. NKEM 2003 MPHIL UNIV. OF GHANA
GHANA	BEWADZE				2003	HLC	FUNESTUS	221	660	OKOYE P. NKEM 2003 MPHIL UNIV. OF GHANA
GHANA	OKYEREKO	5.24854	-0.36167		2003	HLC	PHARAONENSIS	415	8233	OKOYE P. NKEM 2003 MPHIL UNIV. OF GHANA
GHANA	BEWADZE				2003	HLC	PHARAONENSIS	7	660	OKOYE P. NKEM 2003 MPHIL UNIV. OF GHANA
GHANA	OKYEREKO	5.24854	-0.36167		2003	HLC	COUSTANI	2	8233	OKOYE P. NKEM 2003 MPHIL UNIV. OF GHANA
GHANA	OKYEREKO	5.24854	-0.36167		2003	HLC	GAMBIAE	602	626	OKOYE P. NKEM 2003 MPHIL UNIV. OF GHANA
GHANA	BEWADZE				2003	HLC	GAMBIAE	196	202	OKOYE P. NKEM 2003 MPHIL UNIV. OF GHANA
GHANA	OKYEREKO	5.24854	-0.36167		2003	HLC	GAMBIAE			OKOYE P. NKEM 2003 MPHIL UNIV. OF GHANA
GHANA	BEWADZE				2003	HLC	GAMBIAE			OKOYE P. NKEM 2003 MPHIL UNIV. OF GHANA
GHANA	CENTRAL REGION				2006	HLC	FUNESTUS	112	1271	CLEMENT ISAAC 2006 MPHIL UNIV. OF GHANA
GHANA	CENTRAL REGION				2006	HLC	GAMBIAE	3	126	CLEMENT ISAAC 2006 MPHIL UNIV. OF GHANA
GHANA	CENTRAL REGION				2006	HLC	MELAS	123	126	CLEMENT ISAAC 2006 MPHIL UNIV. OF GHANA
GHANA	GOMOA DISTRICT				2005	HLC	GAMBIAE	30	32	KWANSA-BENTUM BETHEL 2005 MPHIL UNIV.OF GHANA
GHANA	GOMOA DISTRICT				2005	HLC	FUNESTUS	267	286	KWANSA-BENTUM BETHEL 2005 MPHIL UNIV.OF GHANA
GHANA	MADINA	5.40356	-0.10202		2002	LARVAL COLLECTION	GAMBIAE	10	10	SIBOMANA ISAIE 2002 MPHIL UNIV. OF GHANA
GHANA	MADINA	5.40356	-0.10202		2002	LARVAL COLLECTION	GAMBIAE	10	10	SIBOMANA ISAIE 2002 MPHIL UNIV. OF GHANA
GHANA	MADINA	5.40356	-0.10202		2002	LARVAL COLLECTION	GAMBIAE	10	10	SIBOMANA ISAIE 2002 MPHIL UNIV. OF GHANA
GHANA	MADINA	5.40356	-0.10202		2002	LARVAL COLLECTION	GAMBIAE	10	10	SIBOMANA ISAIE 2002 MPHIL UNIV. OF GHANA
GHANA	LEGON	5.35753	-0.10888		2002	LARVAL COLLECTION	GAMBIAE	10	10	SIBOMANA ISAIE 2002 MPHIL UNIV. OF GHANA
GHANA	NEW ACHIMOTA	5.37144	-0.14066		2002	LARVAL COLLECTION	GAMBIAE	10	10	SIBOMANA ISAIE 2002 MPHIL UNIV. OF GHANA
GHANA	WHITE CROSS	5.38659	-0.14265		2002	LARVAL COLLECTION	GAMBIAE	10	10	SIBOMANA ISAIE 2002 MPHIL UNIV. OF GHANA
GHANA	HWIDA	5.15457	-0.48013		2002	LARVAL COLLECTION	GAMBIAE	10	10	SIBOMANA ISAIE 2002 MPHIL UNIV. OF GHANA
GHANA	OKYEREKO	5.24854	-0.36167		2002	LARVAL COLLECTION	GAMBIAE	10	10	SIBOMANA ISAIE 2002 MPHIL UNIV. OF GHANA
GHANA	MUUS	5.39047	-0.15285		2002	LARVAL COLLECTION	GAMBIAE	1	1	SIBOMANA ISAIE 2002 MPHIL UNIV. OF GHANA
GHANA	DOME	5.39805	-0.14267		2002	LARVAL COLLECTION	GAMBIAE	10	10	SIBOMANA ISAIE 2002 MPHIL UNIV. OF GHANA
GHANA	WEST LEGON	5.39287	-0.12499		2002	LARVAL COLLECTION	GAMBIAE	10	10	SIBOMANA ISAIE 2002 MPHIL UNIV. OF GHANA
GHANA	MADINA	5.40367	-0.10254		2002	LARVAL COLLECTION	GAMBIAE	10	10	SIBOMANA ISAIE 2002 MPHIL UNIV. OF GHANA
GHANA	MADINA	5.40466	-0.10251		2002	LARVAL COLLECTION	GAMBIAE	10	10	SIBOMANA ISAIE 2002 MPHIL UNIV. OF GHANA
GHANA	UNIVERSITY OF GHANA	5.38759	-0.11226		2002	LARVAL COLLECTION	GAMBIAE	10	10	SIBOMANA ISAIE 2002 MPHIL UNIV. OF GHANA
GHANA	MADINA	5.40439	-0.10264		2002	LARVAL COLLECTION	GAMBIAE	10	10	SIBOMANA ISAIE 2002 MPHIL UNIV. OF GHANA
GHANA	DZORWULU	5.37049	-0.11704		2002	LARVAL COLLECTION	GAMBIAE	10	10	SIBOMANA ISAIE 2002 MPHIL UNIV. OF GHANA
GHANA	KORLE BU	5.32387	-0.14203		2002	LARVAL COLLECTION	GAMBIAE	10	10	SIBOMANA ISAIE 2002 MPHIL UNIV. OF GHANA
GHANA	KORLE BU	5.32387	-0.14203		2002	LARVAL COLLECTION	GAMBIAE	10	10	SIBOMANA ISAIE 2002 MPHIL UNIV. OF GHANA
GHANA	KORLE BU	5.32387	-0.14203		2002	LARVAL COLLECTION	GAMBIAE	10	10	SIBOMANA ISAIE 2002 MPHIL UNIV. OF GHANA
GHANA	KORLE BU	5.32387	-0.14203		2002	LARVAL COLLECTION	GAMBIAE	10	10	SIBOMANA ISAIE 2002 MPHIL UNIV. OF GHANA
GHANA	LEGON	5.35734	-0.10906		2002	LARVAL COLLECTION	GAMBIAE	10	10	SIBOMANA ISAIE 2002 MPHIL UNIV. OF GHANA
GHANA	ADENTA	5.42428	-0.08826		2002	LARVAL COLLECTION	GAMBIAE	10	10	SIBOMANA ISAIE 2002 MPHIL UNIV. OF GHANA
GHANA	ADENTA	5.42435	-0.088		2002	LARVAL COLLECTION	GAMBIAE	10	10	SIBOMANA ISAIE 2002 MPHIL UNIV. OF GHANA
GHANA	ACHIMOTA	5.36971	-0.03594		2002	LARVAL COLLECTION	GAMBIAE	10	10	SIBOMANA ISAIE 2002 MPHIL UNIV. OF GHANA
GHANA	DOME	5.398	-0.14273		2002	LARVAL COLLECTION	GAMBIAE	10	10	SIBOMANA ISAIE 2002 MPHIL UNIV. OF GHANA
GHANA	LEGON	5.35756	-0.1089		2002	LARVAL COLLECTION	GAMBIAE	7	7	SIBOMANA ISAIE 2002 MPHIL UNIV. OF GHANA
GHANA	MADINA	5.40153	-0.09639		2002	LARVAL COLLECTION	GAMBIAE	10	10	SIBOMANA ISAIE 2002 MPHIL UNIV. OF GHANA
GHANA	GBC	5.34735	-0.1084		2002	LARVAL COLLECTION	GAMBIAE	10	10	SIBOMANA ISAIE 2002 MPHIL UNIV. OF GHANA
GHANA	LEGON	5.3575	-0.10875		2002	LARVAL COLLECTION	GAMBIAE	10	10	SIBOMANA ISAIE 2002 MPHIL UNIV. OF GHANA
GHANA	KPONE	5.68333	0.0666667		2006	HLC, PSC	GAMBIAE	480	1209	POUMO TCHOUASSI DAVID 2006 MPHIL UNIV. OF GHANA
GHANA	KORLE BU	5.53719	-0.22727		2005	LARVAL COLLECTION	GAMBIAE	90	90	ACHONDUH OLIVIA 2005 MPHIL UNIV. OF GHANA
GHANA	AIRPORT RESIDENTIAL AREA	5.59772	-0.18588		2005	LARVAL COLLECTION	GAMBIAE	90	90	ACHONDUH OLIVIA 2005 MPHIL UNIV. OF GHANA
GHANA	ADABRAKA (HOHOE)	7.09881	0.28514		2005	Aspirators/Larval Collection	GAMBIAE	42	50	KAHINDI C. SAMUEL 2005 MPHIL UNIV. OF GHANA
GHANA	ATABU NEWTOWN	7.08153	0.28815		2005	Aspirators/Larval Collection	GAMBIAE	46	50	KAHINDI C. SAMUEL 2005 MPHIL UNIV. OF GHANA
GHANA	KLEDZO	7.07353	0.27523		2005	Aspirators/Larval Collection	GAMBIAE	33	50	KAHINDI C. SAMUEL 2005 MPHIL UNIV. OF GHANA
GHANA	LIKPE	7.09799	0.35313		2005	Aspirators/Larval Collection	GAMBIAE	38	50	KAHINDI C. SAMUEL 2005 MPHIL UNIV. OF GHANA
GHANA	DODOWA	5.88333	-0.116667		2004		GAMBIAE	106	143	OTIENO JOHN OGECHA 2004 MPHIL UNIV. OF GHANA
GHANA	OKYEREKO	5.41667	-0.6		2004		GAMBIAE	37	143	OTIENO JOHN OGECHA 2004 MPHIL UNIV. OF GHANA
GHANA	TONO				2001	PSC	GAMBIAE	402	464	APPAWU ET AL., 2001 TROP. MED. INT. HEALTH 6(7): 511-516
GHANA	TONO				2001	PSC	ARABIENSIS	62	464	APPAWU ET AL., 2001 TROP. MED. INT. HEALTH 6(7): 511-517
GHANA	VEA				2001	PSC	GAMBIAE	562	618	APPAWU ET AL., 2001 TROP. MED. INT. HEALTH 6(7): 511-518
GHANA	VEA				2001	PSC	ARABIENSIS	56	618	APPAWU ET AL., 2001 TROP. MED. INT. HEALTH 6(7): 511-519
GHANA	AZOKA				2001	PSC	GAMBIAE	306	356	APPAWU ET AL., 2001 TROP. MED. INT. HEALTH 6(7): 511-520
GHANA	AZOKA				2001	PSC	ARABIENSIS	50	356	APPAWU ET AL., 2001 TROP. MED. INT. HEALTH 6(7): 511-521
GHANA	TONO				2001	PSC	FUNESTUS	254	1534	APPAWU ET AL., 2001 TROP. MED. INT. HEALTH 6(7): 511-522
GHANA	VEA				2001	PSC	FUNESTUS	471	2504	APPAWU ET AL., 2001 TROP. MED. INT. HEALTH 6(7): 511-523
GHANA	AZOKA				2001	PSC	FUNESTUS	48	862	APPAWU ET AL., 2001 TROP. MED. INT. HEALTH 6(7): 511-524
GHANA	KND	10.8925	-1.14353	JUN 2001-MAY 2002	2002	HLC	GAMBIAE	711	728	APPAWU ET AL., 2004 TROP. MED. INT. HEALTH 9(1):164-169
GHANA	KND	10.8925	-1.14353	JUN 2001-MAY 2003	2002	HLC	ARABIENSIS	17	728	APPAWU ET AL., 2004 TROP. MED. INT. HEALTH 9(1):164-170
GHANA	WEIJA	5.57225	-0.33686		2004	Aspirators	GAMBIAE	50	50	BOAKYE ET AL., 2004 REPORT TO THE GHANA MALARIA CONTROL PROGRAM
GHANA	ADA FOAH	5.78472	0.62713		2004	Aspirators	GAMBIAE	100	100	BOAKYE ET AL., 2004 REPORT TO THE GHANA MALARIA CONTROL PROGRAM
GHANA	SUHUM	5.91	-0.4		2004	Aspirators	GAMBIAE	50	50	BOAKYE ET AL., 2004 REPORT TO THE GHANA MALARIA CONTROL PROGRAM
GHANA	ASUTUARE	5.98086	-0.05455		2004	Aspirators	GAMBIAE	50	50	BOAKYE ET AL., 2004 REPORT TO THE GHANA MALARIA CONTROL PROGRAM
GHANA	TWIFU PRASO	5.64	-1.54		2004	Aspirators	GAMBIAE	50	50	BOAKYE ET AL., 2004 REPORT TO THE GHANA MALARIA CONTROL PROGRAM
GHANA	ESIAM	5.39	-0.97		2004	Aspirators	GAMBIAE	50	50	BOAKYE ET AL., 2004 REPORT TO THE GHANA MALARIA CONTROL PROGRAM
GHANA	NKWANTA	8.25994	0.52169		2004	Aspirators	GAMBIAE	100	100	BOAKYE ET AL., 2004 REPORT TO THE GHANA MALARIA CONTROL PROGRAM
GHANA	HOHOE	7.37436	0.5316		2004	Aspirators	GAMBIAE	114	114	BOAKYE ET AL., 2004 REPORT TO THE GHANA MALARIA CONTROL PROGRAM
GHANA	AXIM	4.8663	-2.2387		2004	Aspirators	GAMBIAE	90	100	BOAKYE ET AL., 2004 REPORT TO THE GHANA MALARIA CONTROL PROGRAM
GHANA	AXIM	4.8663	-2.2387		2004	Aspirators	MELAS	10	100	BOAKYE ET AL., 2004 REPORT TO THE GHANA MALARIA CONTROL PROGRAM
GHANA	AGONA NKWANTA	4.8881	-1.9643		2004	Aspirators	GAMBIAE	100	100	BOAKYE ET AL., 2004 REPORT TO THE GHANA MALARIA CONTROL PROGRAM
GHANA	KPONE	5.68333	0.0666667		2007	HLC/ Larval Collection	GAMBIAE	151	160	FREMPONG K. KWADWO 2007 MPH SCHOOL OF PUBLIC HEALTH, UNIV. OF GHANA
GHANA	KPONE	5.68333	0.0666667		2007	HLC/ Larval Collection	ARABIENSIS	9	160	FREMPONG K. KWADWO 2007 MPH SCHOOL OF PUBLIC HEALTH, UNIV. OF GHANA
GHANA	HWIDA	5.25	-0.8		2007	HLC	GAMBIAE	24	67	AMUZU HILARIA 2008 MPHIL UNIV. OF GHANA
GHANA	HWIDA	5.25	-0.8		2007	HLC	MELAS	40	67	AMUZU HILARIA 2008 MPHIL UNIV. OF GHANA
GHANA	HWIDA	5.25	-0.8		2007	HLC	FUNESTUS	5	72	AMUZU HILARIA 2008 MPHIL UNIV. OF GHANA
GHANA	MAMPONG	5.43333	-0.633333		2007	HLC	GAMBIAE	280	290	AMUZU HILARIA 2008 MPHIL UNIV. OF GHANA
GHANA	MAMPONG	5.43333	-0.633333		2007	HLC	FUNESTUS	42	332	AMUZU HILARIA 2008 MPHIL UNIV. OF GHANA
GHANA	ADA	5.78472	0.62713		2008	HLC	GAMBIAE	168	195	DE SOUZA ET AL., 2008 UNPUBLISHED
GHANA	ADA	5.78472	0.62713		2008	HLC	MELAS	25	195	DE SOUZA ET AL., 2008 UNPUBLISHED
GHANA	ADA	5.78472	0.62713		2008	HLC	ARABIENSIS	2	195	DE SOUZA ET AL., 2008 UNPUBLISHED
GHANA	AMPAIN	4.9562	-2.4016		2008	HLC	GAMBIAE	3	201	DE SOUZA ET AL., 2008 UNPUBLISHED
GHANA	AMPAIN	4.9562	-2.4016		2008	HLC	MELAS	193	201	DE SOUZA ET AL., 2008 UNPUBLISHED
GHANA	ANKWANDA	5.06667	-1.4		2008	HLC	GAMBIAE	98	194	DE SOUZA ET AL., 2008 UNPUBLISHED
GHANA	ANKWANDA	5.06667	-1.4		2008	HLC	MELAS	96	194	DE SOUZA ET AL., 2008 UNPUBLISHED
GHANA	ANKWANDA	5.06667	-1.4		2008	HLC	ARABIENSIS	5	201	DE SOUZA ET AL., 2008 UNPUBLISHED
GHANA	BUTRE	4.8218	-1.916		2008	HLC	GAMBIAE	0	100	DE SOUZA ET AL., 2008 UNPUBLISHED
GHANA	BUTRE	4.8218	-1.916		2008	HLC	MELAS	100	100	DE SOUZA ET AL., 2008 UNPUBLISHED
GHANA	GOWRIE	10.8596	-0.83927		2008	HLC	GAMBIAE	139	172	DE SOUZA ET AL., 2008 UNPUBLISHED
GHANA	GOWRIE	10.8596	-0.83927		2008	HLC	ARABIENSIS	33	194	DE SOUZA ET AL., 2008 UNPUBLISHED
GHANA	HWIDA	5.25	-0.8		2008	HLC	GAMBIAE	13	18	DE SOUZA ET AL., 2008 UNPUBLISHED
GHANA	HWIDA	5.25	-0.8		2008	HLC	MELAS	5	18	DE SOUZA ET AL., 2008 UNPUBLISHED
GHANA	KPONE	5.68333	0.0666667		2008	HLC	GAMBIAE	10	10	DE SOUZA ET AL., 2008 UNPUBLISHED
GHANA	MALZERI	9.50439	-0.02847		2008	HLC	GAMBIAE	32	32	DE SOUZA ET AL., 2008 UNPUBLISHED
GHANA	MAMPONG	5.43333	-0.633333		2008	HLC	GAMBIAE	61	61	DE SOUZA ET AL., 2008 UNPUBLISHED
GHANA	NABORI	9.15311	-1.85256		2008	HLC	GAMBIAE	86	87	DE SOUZA ET AL., 2008 UNPUBLISHED
GHANA	NABORI	9.15311	-1.85256		2008	HLC	ARABIENSIS	1	100	DE SOUZA ET AL., 2008 UNPUBLISHED
GHANA	NSOKONE	7.49607	-2.02551		2008	HLC	GAMBIAE	83	83	DE SOUZA ET AL., 2008 UNPUBLISHED
GHANA	OSEIKOKOKROM	6.13036	-1.82328		2008	HLC	GAMBIAE	166	166	DE SOUZA ET AL., 2008 UNPUBLISHED
GHANA	SANTROKOFI	7.21029	0.47448		2008	HLC	GAMBIAE	47	47	DE SOUZA ET AL., 2008 UNPUBLISHED
GHANA	TEMPANE	10.8532	-0.13618		2008	HLC	GAMBIAE	36	41	DE SOUZA ET AL., 2008 UNPUBLISHED
GHANA	TEMPANE	10.8532	-0.13618		2008	HLC	ARABIENSIS	5	18	DE SOUZA ET AL., 2008 UNPUBLISHED
GHANA	CHIRAA	7.39547	-2.1855		2007	HLC	GAMBIAE	83	92	HAYFORD, DANIEL 2008 PHD BIOLOGICAL SCIENCES, KWAME NKRUMAH UNIVERSITY OF SCIENCE AND TECHNOLOGY
GHANA	HWIDIEM	6.63333	-1.8		2007	HLC	GAMBIAE	77	82	HAYFORD, DANIEL 2008 PHD BIOLOGICAL SCIENCES, KWAME NKRUMAH UNIVERSITY OF SCIENCE AND TECHNOLOGY
GHANA	KENYASI	6.744	-1.56084		2007	HLC	GAMBIAE	94	100	HAYFORD, DANIEL 2008 PHD BIOLOGICAL SCIENCES, KWAME NKRUMAH UNIVERSITY OF SCIENCE AND TECHNOLOGY
GHANA	SUNYANI	7.33333	-2.33333		2007	HLC	GAMBIAE	107	114	HAYFORD, DANIEL 2008 PHD BIOLOGICAL SCIENCES, KWAME NKRUMAH UNIVERSITY OF SCIENCE AND TECHNOLOGY
GHANA	ACHIMOTA	5.61964	-0.2318		2004	LARVAL COLLECTION	GAMBIAE	23	23	MBOLE, M. NDILA 2004 MPHIL UNIV. OF GHANA
GHANA	DODOWA	5.88333	-0.116667		2004	LARVAL COLLECTION	GAMBIAE	16	16	MBOLE, M. NDILA 2004 MPHIL UNIV. OF GHANA
GHANA	MADINA	5.68333	-0.166667		2004	LARVAL COLLECTION	GAMBIAE	21	21	MBOLE, M. NDILA 2004 MPHIL UNIV. OF GHANA
GHANA	AKORABOUKROM	6.57013	-2.15535	9	2007	HLC	GAMBIAE	79	97	NDONG C. IGNATIOUS 2008 MPHIL UNIV. OF GHANA
GHANA	AKORABOUKROM	6.57013	-2.15535	12	2007	HLC	GAMBIAE	3	33	NDONG C. IGNATIOUS 2008 MPHIL UNIV. OF GHANA
GHANA	CHIRAA	7.39547	-2.1855		2007	HLC	GAMBIAE	14	20	NDONG C. IGNATIOUS 2008 MPHIL UNIV. OF GHANA
GHANA	WAKASI-DAMAI	7.05674	-1.3901	9	2007	HLC	GAMBIAE	28	47	NDONG C. IGNATIOUS 2008 MPHIL UNIV. OF GHANA
GHANA	WAKASI-DAMAI	7.05674	-1.3901	12	2007	HLC	GAMBIAE	3	28	NDONG C. IGNATIOUS 2008 MPHIL UNIV. OF GHANA
GHANA	OKYEREKO	5.41667	-0.6		2005	HLC	GAMBIAE	150	200	OBIAJULU, N. ANGELA 2006 MPHIL UNIV. OF GHANA
GHANA	AFRANCHO	7.41028	-1.96758		2003	LARVAL COLLECTION	GAMBIAE	447	465	STILES J 2003 BSC/MPHIL KWAME NKRUMAH UNIVERSITY OF SCIENCE AND TECHNOLOGY
GHANA	AGOGO	6.79836	-1.08219		2003	LARVAL COLLECTION	GAMBIAE	209	219	STILES J 2003 BSC/MPHIL KWAME NKRUMAH UNIVERSITY OF SCIENCE AND TECHNOLOGY
GHANA	AKOMADAN	7.39922	-1.95675		2003	LARVAL COLLECTION	GAMBIAE	271	273	STILES J 2003 BSC/MPHIL KWAME NKRUMAH UNIVERSITY OF SCIENCE AND TECHNOLOGY
GHANA	EJURA	7.37846	-1.36174		2003	LARVAL COLLECTION	GAMBIAE	157	160	STILES J 2003 BSC/MPHIL KWAME NKRUMAH UNIVERSITY OF SCIENCE AND TECHNOLOGY
GHANA	KUMASI	6.68712	-1.62197		2003	LARVAL COLLECTION	GAMBIAE	147	152	STILES J 2003 BSC/MPHIL KWAME NKRUMAH UNIVERSITY OF SCIENCE AND TECHNOLOGY
GHANA	KUMAWU	6.90703	-1.26894		2003	LARVAL COLLECTION	GAMBIAE	179	186	STILES J 2003 BSC/MPHIL KWAME NKRUMAH UNIVERSITY OF SCIENCE AND TECHNOLOGY
GHANA	OBUASI	6.20224	-1.66667		2003	LARVAL COLLECTION	GAMBIAE	324	327	STILES J 2003 BSC/MPHIL KWAME NKRUMAH UNIVERSITY OF SCIENCE AND TECHNOLOGY
GHANA	ABIA	5.71517	0.12802		2004	PSC/Aspirators	GAMBIAE	108	108	YAWSON ET AL., 2004 MED. VET. ENT
GHANA	AYENYA	5.94989	-0.02436		2004	PSC/Aspirators	GAMBIAE	77	77	YAWSON ET AL., 2004 MED. VET. ENT
GHANA	AYIKUMA	5.92342	-0.05111		2004	PSC/Aspirators	GAMBIAE	37	37	YAWSON ET AL., 2004 MED. VET. ENT
GHANA	BONIA	10.9964	-1.05625		2004	PSC/Aspirators	GAMBIAE	86	86	YAWSON ET AL., 2004 MED. VET. ENT
GHANA	DODOWA	5.88333	-0.116667		2004	PSC/Aspirators	GAMBIAE	70	70	YAWSON ET AL., 2004 MED. VET. ENT
GHANA	KORANIA	10.8718	-1.10653		2004	PSC/Aspirators	GAMBIAE	95	95	YAWSON ET AL., 2004 MED. VET. ENT
GHANA	KUMASI	6.68712	-1.62197		2004	LARVAL COLLECTION	GAMBIAE	52	52	YAWSON ET AL., 2004 MED. VET. ENT
GHANA	MAMPONG	5.43333	-0.633333		2004	PSC/Aspirators	GAMBIAE	106	106	YAWSON ET AL., 2004 MED. VET. ENT
GHANA	ODUMASY	5.8269	-2.48		2004	PSC/Aspirators	GAMBIAE	54	54	YAWSON ET AL., 2004 MED. VET. ENT
GHANA	OKYEREKO	5.41667	-0.6		2004	PSC/Aspirators	GAMBIAE	114	114	YAWSON ET AL., 2004 MED. VET. ENT
GHANA	OSUROGBA	5.52752	-0.06577		2004	PSC/Aspirators	GAMBIAE	82	82	YAWSON ET AL., 2004 MED. VET. ENT
